# Supplementary material for: Genome-Wide Analysis of Flax (Linum usitatissimum L.) Growth-Regulating Factor (GRF) Transcription Factors
Source: Int J Mol Sci. 2023 Dec 4;24(23):17107. doi: 10.3390/ijms242317107 (PMC10707037; doi:10.3390/ijms242317107)
Supplement: Supplementary file 1 [file ijms-24-17107-s001.zip]

Archive with 3 entries (3 files):
- Supplementary Figure S1.pdf
- Supplementary Figure S2.pdf
- Supplementary TableS1.pdf
